# Supplementary material for: The hypermucoviscosity of hypervirulent K. pneumoniae confers the ability to evade neutrophil-mediated phagocytosis
Source: Virulence. 2021 Aug 2;12(1):2050–9. doi: 10.1080/21505594.2021.1960101 (PMC8331041; doi:10.1080/21505594.2021.1960101)
Supplement: Supplemental Material [file KVIR_A_1960101_SM8319.zip]

Archive with 1 entries (1 files):
- Supplementary_Material_R2.docx
